# Supplementary material for: Phosphatidylinositol transfer protein-1 integrates insulin/IGF-1 and TOR signaling to negatively regulate lifespan and healthspan in Caenorhabditis elegans
Source: J Biomed Sci. 2026 Apr 27;33:42. doi: 10.1186/s12929-026-01246-x (PMC13112645; doi:10.1186/s12929-026-01246-x)
Supplement: Supplementary file 5 — Supplementary material 5. [file 12929_2026_1246_MOESM5_ESM.xlsx]

## Sheet: Table S1
	Table S1. Lifespan analysis upon pitp-1 inhibition and overexpression.
	Trials	strain	Treatment	Mean lifespan±SEM (Day)	Change (%)	p-value	n	Figure
	1st	N2	OP50	16.3 ± 0.5	-	-	99
		pitp-1(pe1297)	OP50	20.3 ± 0.5	24.5399	p<0.001***	82
		pitp-1(tm1500)	OP50	19.8 ± 0.5	21.4724	p<0.001***	100
	2nd	N2	OP50	16.0 ± 0.4	-	-	103
		pitp-1(pe1297)	OP50	20.3 ± 0.6	26.875	p<0.001***	84
		pitp-1(tm1500)	OP50	18.5 ± 0.5	15.625	p<0.001***	126
	3rd	N2	OP50	17.0 ± 0.5	-	-	107	V
		pitp-1(pe1297)	OP50	21.3 ± 0.6	25.2941	p<0.001***	85
		pitp-1(tm1500)	OP50	20.3 ± 0.5	19.4118	p<0.001***	117
	Trials	strain	Treatment	Mean lifespan±SEM (Day)	Change (%)	p-value	n	Figure
	1st	N2	EV	16.7 ± 0.5	-	-	105	V
		N2	pitp-1(RNAi)	19.5 ± 0.5	16.7665	p<0.001***	98	Fig. 1C
	2nd	N2	EV	16.4 ± 0.5	-	-	106
		N2	pitp-1(RNAi)	18.5 ± 0.5	12.8049	p<0.001***	95
	3rd	N2	EV	17.0 ± 0.5	-	-	95
		N2	pitp-1(RNAi)	19.7 ± 0.5	15.8824	p<0.001***	102
	Trials	strain	Treatment	Mean lifespan±SEM (Day)	Change (%)	p-value	n	Figure
	1st	N2	EV	16.7 ± 0.5	-	-	112
		N2	pitp-1(RNAi) WL	18.5 ± 0.5	10.7784	p=0.013*	120
		N2	pitp-1(RNAi) AO	18.9 ± 0.5	13.1737	p=0.003**	105
		N2	pitp-1(RNAi) from D3A	19.8 ± 0.5	18.5629	p<0.001***	88
		N2	pitp-1(RNAi) from D4A	18.6 ± 0.5	11.3772	p=0.022*	126
		N2	pitp-1(RNAi) from D5A	16.9 ± 0.5	1.1976	P=0.927	104
		N2	pitp-1(RNAi) from D7A	17.0 ± 0.6	1.79641	P=0.491	98
	2nd	N2	EV	16.6 ± 0.5	-	-	110
		N2	pitp-1(RNAi) WL	18.2 ± 0.5	9.63855	p=0.017*	124
		N2	pitp-1(RNAi) AO	18.2 ± 0.5	9.63855	p=0.018*	121
		N2	pitp-1(RNAi) from D3A	18.3 ± 0.5	10.241	p=0.021*	105
		N2	pitp-1(RNAi) from D4A	18.2 ± 0.5	9.63855	p=0.042*	107
		N2	pitp-1(RNAi) from D5A	16.5 ± 0.6	-0.60241	p=0.591	100
		N2	pitp-1(RNAi) from D7A	16.6 ± 0.6	0	p=0.795	89
	3rd	N2	EV	17.6 ± 0.5	-	-	109	V
		N2	pitp-1(RNAi) WL	19.9 ± 0.5	13.0682	p=0.009**	95
		N2	pitp-1(RNAi) AO	20.6 ± 0.5	17.0455	p<0.001***	128
		N2	pitp-1(RNAi) from D3A	20.2 ± 0.5	14.7727	p=0.002**	93
		N2	pitp-1(RNAi) from D4A	19.1 ± 0.6	8.52273	p=0.047*	95
		N2	pitp-1(RNAi) from D5A	18.1 ± 0.5	2.84091	p=0.727	92
		N2	pitp-1(RNAi) from D7A	18.2 ± 0.5	3.40909	p=0.866	83
	Trials	strain	Treatment	Mean lifespan±SEM (Day)	Change (%)	p-value	n	Figures
	1st	N2	EV	18.6 ± 0.4	-	-	127	V
			pitp-1 (RNAi)	20.8 ± 0.4	11.828	p<0.001***	146
			Y54F10AR.1 (RNAi)	18.8 ± 0.4	1.07527	p= 0.743	130
			Y71G12B.17 (RNAi)	19.5 ± 0.4	4.83871	p= 0.104	122
			Y54F10AR.1+ Y71G12B.17 (RNAi)	19.0 ± 0.4	2.15054	p= 0.590	143
	2nd	N2	EV	17.6 ± 0.3	-	-	170
			Y54F10AR.1 (RNAi)	16.9 ± 0.3	-4	p=0.17	184
			Y71G12B.17 (RNAi)	17.5 ± 0.3	-0.6	p=0.777	218
			Y54F10AR.1+ Y71G12B.17 (RNAi)	17.5 ± 0.3	-0.6	p=0.385	195
	3rd	N2	EV	18.0 ± 0.5	-	-	128
			Y54F10AR.1 (RNAi)	17.6 ± 0.5	-2.22222	p= 0.400	117
			Y71G12B.17 (RNAi)	17.8 ± 0.6	-1.11111	p= 0.704	94
			Y54F10AR.1+ Y71G12B.17 (RNAi)	17.3 ± 0.5	-3.88889	p= 0.167	94
	Trials	Strain	Treatment	Mean lifespan±SEM (Day)	Change (%)	p-value	n	Figure
	1st	N2 Control	OP50	16.8 ± 0.6	-	-	85
		N2 PITP-1 OE 1	OP50	15.6 ± 0.5	-7.1	p=0.048*	90
		N2 PITP-1 OE 2	OP50	14.6 ± 0.6	-13.1	p=0.015*	98
	2nd	N2 Control	OP50	16.2 ± 0.6	-	-	78	V
		N2 PITP-1 OE 1	OP50	14.0 ± 0.6	-13.6	p=0.006**	78
		N2 PITP-1 OE 2	OP50	14.6 ± 0.5	-9.9	p=0.031*	85
	3rd	N2 Control	OP50	17.1 ± 0.4	-	-	106
		N2 PITP-1 OE 1	OP50	15.7 ± 0.5	-8.2	p=0.022*	105
		N2 PITP-1 OE 2	OP50	15.5 ± 0.4	-9.4	p<0.001***	100
