# Supplementary material for: Phosphatidylinositol transfer protein-1 integrates insulin/IGF-1 and TOR signaling to negatively regulate lifespan and healthspan in Caenorhabditis elegans
Source: J Biomed Sci. 2026 Apr 27;33:42. doi: 10.1186/s12929-026-01246-x (PMC13112645; doi:10.1186/s12929-026-01246-x)
Supplement: Supplementary file 6 — Supplementary material 6. [file 12929_2026_1246_MOESM6_ESM.xlsx]

## Sheet: Table S2
	Table S2. Oxidative stress survival upon pitp-1 inhibition.
	Trial	conc.	strain	Treatment	Mean lifespan ± SEM (Hours)	Compared with N2		n	Figure
						Change (%)	p-value
	1st	240uM Juglone	N2	OP50	7.0 ± 0.4	-	-	87
			pitp-1(pe1297)	OP50	9.3 ± 0.4	32.8571	p<0.001***	135
			pitp-1(tm1500)	OP50	8.8 ± 0.4	25.7143	p=0.001**	131
		180uM Juglone	N2	OP50	17.6 ± 1.0	-	-	90
			pitp-1(pe1297)	OP50	23.7 ± 0.9	34.6591	p<0.001***	135
			pitp-1(tm1500)	OP50	20.2 ± 1.0	14.7727	p=0.042*	113
	2nd	240uM Juglone	N2	OP50	7.6 ± 0.3	-	-	140	V
			pitp-1(pe1297)	OP50	12.1 ± 0.6	59.2105	p<0.001***	128
			pitp-1(tm1500)	OP50	10.4 ± 0.4	36.8421	p<0.001***	125
		180uM Juglone	N2	OP50	19.2 ± 0.9	-	-	130
			pitp-1(pe1297)	OP50	29.9 ± 0.9	55.7292	p<0.001***	128
			pitp-1(tm1500)	OP50	23.5 ± 1.0	22.3958	p<0.001***	121
	Trial	conc.	strain	Treatment	Mean lifespan ± SEM (Hours)	Compared with EV		n	Figure
						Change (%)	p-value
	1st	240uM Juglone	N2	EV	7.4 ± 0.3	-	-	108	V
				pitp-1(RNAi)	9.8 ± 0.4	32.4324	p<0.001***	109
		180uM Juglone	N2	EV	17.5 ± 0.9	-	-	111
				pitp-1(RNAi)	23.0 ± 1.0	31.4286	p<0.001***	109
	2nd	240uM Juglone	N2	EV	8.8 ± 0.4	-	-	106
				pitp-1(RNAi)	11.5 ± 0.5	30.6818	p<0.001***	105
		180uM Juglone	N2	EV	18.1 ± 0.9	-	-	106
				pitp-1(RNAi)	22.4 ± 1.0	23.7569	p<0.001***	105
