# Supplementary material for: Phosphatidylinositol transfer protein-1 integrates insulin/IGF-1 and TOR signaling to negatively regulate lifespan and healthspan in Caenorhabditis elegans
Source: J Biomed Sci. 2026 Apr 27;33:42. doi: 10.1186/s12929-026-01246-x (PMC13112645; doi:10.1186/s12929-026-01246-x)
Supplement: Supplementary file 7 — Supplementary material 7. [file 12929_2026_1246_MOESM7_ESM.xlsx]

## Sheet: Table S3
	Table S3. Tissue-specific lifespan analysis upon pitp-1 inhibition.
	Trials	Strain	Treatment	Mean lifespan±SEM (Day)	Change (%)	p-value	n	Figure
	1st	TU3401	EV	14.5 ± 0.4	-	-	109	V
			pitp-1 (RNAi)	17.4 ± 0.4	20	p<0.001***	102
	2nd	TU3401	EV	13.9 ± 0.3	-	-	101
			pitp-1 (RNAi)	16.2 ± 0.4	16.5	p<0.001***	100
	3rd	TU3401	EV	14.0 ± 0.3	-	-	105
			pitp-1 (RNAi)	16.5 ± 0.4	17.9	p<0.001***	106
	Trials	Strain	Treatment	Mean lifespan±SEM (Day)	Change (%)	p-value	n	Figure
	1st	TU3311	EV	17.7 ± 0.5	-	-	107	V
			pitp-1 (RNAi)	20.8 ± 0.6	17.5	p<0.001***	102
	2nd	TU3311	EV	16.9 ± 0.4	-	-	104
			pitp-1 (RNAi)	19.5 ± 0.5	15.4	p<0.001***	103
	3rd	TU3311	EV	19.1 ± 0.5	-	-	109
			pitp-1 (RNAi)	21.2 ± 0.6	11	p<0.001***	106
	Trials	Strain	Treatment	Mean lifespan±SEM (Day)	Change (%)	p-value	n	Figure
	1st	VP303	EV	14.5 ± 0.3	-	-	123	V
			pitp-1 (RNAi)	14.5 ± 0.3	0	p=0.819	123
	2nd	VP303	EV	14.0 ± 0.3	-	-	95
			pitp-1 (RNAi)	14.1 ± 0.3	0.7	p=0.997	107
	3rd	VP303	EV	14.0 ± 0.3	-	-	111
			pitp-1 (RNAi)	14.1 ± 0.4	0.7	p=0.593	109
	Trials	Strain	Treatment	Mean lifespan±SEM (Day)	Change (%)	p-value	n	Figure
	1st	WM118	EV	15.5 ± 0.5	-	-	109	V
			pitp-1 (RNAi)	16.0 ± 0.5	3.2	p=0.345	120
	2nd	WM118	EV	15.4 ± 0.4	-	-	111
			pitp-1 (RNAi)	15.7 ± 0.5	2.6	p=0.195	106
	3rd	WM118	EV	15.9 ± 0.6	-	-	92
			pitp-1 (RNAi)	16.3 ± 0.5	2.5	p=0.827	93
	Trials	Strain	Treatment	Mean lifespan±SEM (Day)	Change (%)	p-value	n	Figure
	1st	XE1375	EV	13.9 ± 0.2	-	-	127
			pitp-1 (RNAi)	15.1 ± 0.2	8.6	p= 0.004**	146
	2nd	XE1375	EV	14.8 ± 0.2	-	-	119	V
			pitp-1 (RNAi)	16.2 ± 0.3	9.5	p= 0.004**	118
	3rd	XE1375	EV	14.0 ± 0.3	-	-	135
			pitp-1 (RNAi)	15.2 ± 0.1	8.6	p= 0.029*	118
	Trials	Strain	Treatment	Mean lifespan±SEM (Day)	Change (%)	p-value	n	Figure
	1st	XE1582	EV	12.5 ± 0.3	-	-	112	V
			pitp-1 (RNAi)	13.8 ± 0.6	10.4	p=0.002**	110
	2nd	XE1582	EV	13.2 ± 0.1	-	-	106
			pitp-1 (RNAi)	14.4 ± 0.4	9.1	p=0.030*	102
	3rd	XE1582	EV	13.3 ± 0.4	-	-	110
			pitp-1 (RNAi)	14.7 ± 0.3	10.5	p=0.003**	104
	Trials	Strain	Treatment	Mean lifespan±SEM (Day)	Change (%)	p-value	n	Figure
	1st	XE1581	EV	11.8 ± 0.6	-	-	106	V
			pitp-1 (RNAi)	12.7 ± 0.3	7.6	p= 0.004**	114
	2nd	XE1581	EV	12.4 ± 0.3	-	-	119
			pitp-1 (RNAi)	13.2 ± 0.4	6.5	p= 0.011*	127
	3rd	XE1581	EV	14.0 ± 0.4	-	-	186
			pitp-1 (RNAi)	15.0 ± 0.3	7.1	p= 0.012*	155
	Trials	Strain	Treatment	Mean lifespan±SEM (Day)	Change (%)	p-value	n	Figure
	1st	XE1474	EV	12.9 ± 0.3	-	-	108
			pitp-1 (RNAi)	13.6 ± 0.3	5.4	p=0.239	111
	2nd	XE1474	EV	13.5 ± 0.3	-	-	106	V
			pitp-1 (RNAi)	14.0 ± 0.3	3.7	p=0.097	105
