# Supplementary material for: Phosphatidylinositol transfer protein-1 integrates insulin/IGF-1 and TOR signaling to negatively regulate lifespan and healthspan in Caenorhabditis elegans
Source: J Biomed Sci. 2026 Apr 27;33:42. doi: 10.1186/s12929-026-01246-x (PMC13112645; doi:10.1186/s12929-026-01246-x)
Supplement: Supplementary file 8 — Supplementary material 8. [file 12929_2026_1246_MOESM8_ESM.xlsx]

## Sheet: Table S4
	Table S4. Genetic epistasis tests of pitp-1 regulation on lifespan
	Trials	Strain	Treatment	Mean lifespan±SEM(Day)	compared to control EV		compared to control pitp-1(RNAi)		n	Figure
					Change (%)	p-value	Change (%)	p-value
	1st	N2 Control	EV	17.5 ± 0.5	-	-	-	-	98
		N2 PITP-1 OE 1	EV	16.0 ± 0.5	-8.6	p=0.012*	-	-	98
		N2 Control	pitp-1(RNAi)	19.4 ± 0.6	10.9	p=0.001**	-	-	101
		N2 PITP-1 OE 1	pitp-1(RNAi)	18.9 ± 0.5.	8	p=0.015*	-2.6	p=0.224	102
	2nd	N2 Control	EV	16.9 ± 0.4	-	-	-	-	101	V
		N2 PITP-1 OE 1	EV	15.4 ± 0.5	-8.9	p=0.024*	-	-	102
		N2 Control	pitp-1(RNAi)	19.0 ± 0.6	12.4	p<0.001***	-	-	100
		N2 PITP-1 OE 1	pitp-1(RNAi)	18.6 ± 0.5	10.1	p=0.003**	-2.1	p=0.204	99
	3rd	N2 Control	EV	16.8 ± 0.4	-	-	-	-	101
		N2 PITP-1 OE 1	EV	15.3 ± 0.4	-8.9	p=0.017*	-	-	99
		N2 Control	pitp-1(RNAi)	18.6 ± 0.4	10.7	p=0.003**	-	-	100
		N2 PITP-1 OE 1	pitp-1(RNAi)	17.8 ± 0.4	6	p=0.065	-4.3	p=0.177	102
	Trials	Strain	Treatment	Mean lifespan±SEM(Day)	compared to control N2 control		compared to control		n	Figure
					Change (%)	p-value	Change (%)	p-value
	1st	N2 control	OP50	15.4 ± 0.5	-	-	-	-	99
		N2 PITP-1 OE	OP50	13.4 ± 0.4	-13	p= 0.002**	-13	p= 0.002**	101
		pitp-1(pe1297) control	OP50	17.8 ± 0.4	15.6	p=0.001**	-	-	98
		pitp-1(pe1297) PITP-1 OE	OP50	14.3 ± 0.5	-7.1	p=0.217	-19.7	p<0.001***	101
		pitp-1(tm1500) control	OP50	17.1 ± 0.5	11	p=0.006**	-	-	100
		pitp-1(tm1500) PITP-1 OE	OP50	14.2 ± 0.5	-8	p=0.049*	-17	p<0.001***	98
	2nd	N2 control	OP50	15.8 ± 0.5	-	-	-	-	100	V
		N2 PITP-1 OE	OP50	14.1 ± 0.4	-10.7595	p= 0.002**	-10.7595	p= 0.002**	100
		pitp-1(pe1297) control	OP50	18.8 ± 0.4	18.9873	p<0.001***	-	-	100
		pitp-1(pe1297) PITP-1 OE	OP50	14.6 ± 0.5	-7.59494	p=0.062	-22.3404	p<0.001***	99
		pitp-1(tm1500) control	OP50	18.3 ± 0.5	15.8228	p<0.001***	-	-	100
		pitp-1(tm1500) PITP-1 OE	OP50	14.6 ± 0.5	-7.59494	p=0.034*	-20.2186	p<0.001***	101
	3rd	N2 control	OP50	15.5 ± 0.5	-	-	-	-	99
		N2 PITP-1 OE	OP50	14.2 ± 0.5	-8.3871	p= 0.031*	-8.3871	p= 0.031*	102
		pitp-1(pe1297) control	OP50	17.9 ± 0.5	15.4839	p<0.001***	-	-	100
		pitp-1(pe1297) PITP-1 OE	OP50	14.9 ± 0.4	-3.87097	p=0.131	-16.7598	p<0.001***	101
		pitp-1(tm1500) control	OP50	17.5 ± 0.4	12.9032	p=0.006**	-	-	101
		pitp-1(tm1500) PITP-1 OE	OP50	14.6 ± 0.4	-5.80645	p=0.024*	-16.5714	p<0.001***	100
	Trials	Strain	Treatment	Mean lifespan±SEM(Day)	compared to control N2 control		compared to control RNAi		n	Figure
					Change (%)	p-value	Change (%)	p-value
	1st	N2 control	EV	15.3 ± 0.5	-	-	-	-	99
		N2 control	rheb-1(RNAi)	18.7 ± 0.5	22.2222	p<0.001***	-	-	99
		N2 control	raga-1(RNAi)	19.6 ± 0.5	28.1046	p<0.001***	-	-	98
		N2 PITP-1OE 1	EV	13.5 ± 0.4	-11.7647	p=0.005**	-11.7647	p=0.005**	100
		N2 PITP-1OE 1	rheb-1(RNAi)	18.9 ± 0.5	23.5294	p<0.001***	1.06952	p=0.625	98
		N2 PITP-1OE 1	raga-1(RNAi)	19.0 ± 0.5	24.183	p<0.001***	-3.06122	p=0.320	97
	2nd	N2 control	EV	15.8 ± 0.5	-	-	-	-	98	V
		N2 control	rheb-1(RNAi)	18.3 ± 0.5	15.8228	p<0.001***	-	-	98
		N2 control	raga-1(RNAi)	18.2 ± 0.4	15.1899	p<0.001***	-	-	100
		N2 PITP-1OE 1	EV	13.6 ± 0.4	-13.9241	p<0.001***	-13.9241	p<0.001***	98
		N2 PITP-1OE 1	rheb-1(RNAi)	18.2 ± 0.4	15.1899	p<0.001***	-0.546448	p=0.793	98
		N2 PITP-1OE 1	raga-1(RNAi)	18.2 ± 0.4	15.1899	p<0.001***	0	p=0.767	100
	3rd	N2 control	EV	15.9 ± 0.5	-	-	-	-	98
		N2 control	rheb-1(RNAi)	17.9 ± 0.4	12.5786	p=0.005**	-	-	98
		N2 control	raga-1(RNAi)	18.2 ± 0.4	13.2075	p=0.002**	-	-	97
		N2 PITP-1OE 1	EV	14.0 ± 0.4	-11.9497	p=0.001**	-11.9497	p=0.001**	98
		N2 PITP-1OE 1	rheb-1(RNAi)	18.0 ± 0.5	11.9497	p=0.006**	-0.558659	p=0.954	97
		N2 PITP-1OE 1	raga-1(RNAi)	17.9 ± 0.5	12.5786	p=0.005**	-0.555556	p=0.698	95
	Trials	Strain	Treatment	Mean lifespan±SEM(Day)	compared to N2 EV		compared to EV		n	Figure
					Change (%)	p-value	Change (%)	p-value
	1st	N2	EV	17.2 ± 0.4	-	-	-	-	101
			pitp-1(RNAi)	19.0 ± 0.5	10.5	p=0.002**	10.5	p=0.002**	99
		dgk-5(ok2366)	EV	18.8 ± 0.5	9.3	p=0.007**	-	-	93
			pitp-1(RNAi)	18.6 ± 0.5	8.1	p=0.008**	-1.1	p=0.690	103
		dgk-5(gk691)	EV	19.5 ± 0.5	13.4	p<0.001***	-	-	92
			pitp-1(RNAi)	18.7 ± 0.5	8.7	p=0.015*	-0.5	p=0.320	96
	2nd	N2	EV	17.7 ± 0.5	-	-	-	-	88
			pitp-1(RNAi)	20.3 ± 0.6	14.7	p<0.001***	14.7	p<0.001***	85
		dgk-5(ok2366)	EV	19.6 ± 0.6	10.7	p=0.007**	-	-	81
			pitp-1(RNAi)	19.0 ± 0.6	7.3	p=0.019*	-3.1	p=0.557	81
		dgk-5(gk691)	EV	20.7 ± 0.5	16.9	p<0.001***	-	-	92
			pitp-1(RNAi)	19.3 ± 0.6	9	p=0.004**	-1.5	p=0.171	96
	3rd	N2	EV	17.8 ± 0.4	-	-	-	-	100	V
			pitp-1(RNAi)	20.9 ± 0.5	17.4	p<0.001***	17.4	p<0.001***	104
		dgk-5(ok2366)	EV	20.1 ± 0.6	12.9	p<0.001***	-	-	86
			pitp-1(RNAi)	19.4 ± 0.5	9	p=0.004**	-3.5	p=0.171	87
		dgk-5(gk691)	EV	20.1 ± 0.5	12.9	p<0.001***	-	-	101
			pitp-1(RNAi)	19.5 ± 0.5	9.6	p=0.003**	-3	p=0.481	105
	Trials	Strain	Treatment	Mean lifespan±SEM(Day)	compared to control N2 EV		compared to EV		n	Figure
					Change (%)	p-value	Change (%)	p-value
	1st	N2	EV	18.5 ± 0.5	-	-	-	-	107
			let-363(RNAi)	21.4 ± 0.6	15.6757	p<0.001***	15.6757	p<0.001***	103
		pitp-1(pe1297)	EV	21.6 ± 0.6	16.7568	p<0.001***	-	-	104
			let-363(RNAi)	20.8 ± 0.6	12.4324	p<0.001***	-3.7037	p=0.246	103
		pitp-1(tm1500)	EV	20.8 ± 0.6	12.4324	p<0.001***	-	-	100
		pitp-1(tm1500)	let-363(RNAi)	20.4 ± 0.6	10.2703	p=0.001**	-1.92308	p=0.798	100
	2nd	N2	EV	17.4 ± 0.5	-	-	-	-	107	V
			let-363(RNAi)	20.6 ± 0.5	18.3908	p<0.001***	18.3908	p<0.001***	103
		pitp-1(pe1297)	EV	20.9 ± 0.5	20.1149	p<0.001***	-	-	106
			let-363(RNAi)	20.3 ± 0.6	16.6667	p<0.001***	-2.87081	p=0.712	104
		pitp-1(tm1500)	EV	20.4 ± 0.5	17.2414	p<0.001***	-	-	104
		pitp-1(tm1500)	let-363(RNAi)	20.0 ± 0.6	14.9425	p<0.001***	-1.96078	p=0.925	100
	3rd	N2	EV	17.3 ± 0.5	-	-	-	-	98
			let-363(RNAi)	20.1 ± 0.5	16.185	p<0.001***	16.185	p<0.001***	97
		pitp-1(pe1297)	EV	20.4 ± 0.4	17.9191	p<0.001***	-	-	97
			let-363(RNAi)	19.7 ± 0.5	13.8728	p<0.001***	-3.43137	p=0.880	95
		pitp-1(tm1500)	EV	19.9 ± 0.5	15.0289	p<0.001***	-	-	93
		pitp-1(tm1500)	let-363(RNAi)	19.5 ± 0.6	12.7168	p<0.001***	-2.01005	p=0.769	96
	Trials	Strain	Treatment	Mean lifespan±SEM(Day)	compared to control N2 control		compared to control		n	Figure
					Change (%)	p-value	Change (%)	p-value
	1st	N2	DMSO	16.7 ± 0.5	-	-	-	-	114
			100 uM rapamycin	18.8 ± 0.6	12.5749	p= 0.007**	12.5749	p= 0.007**	95
		pitp-1(pe1297)	DMSO	19.4 ± 0.6	16.1677	p<0.001***	-	-	106
			100 uM rapamycin	18.2 ± 0.7	8.98204	p=0.013*	-6.18557	p=0.107	91
		pitp-1(tm1500)	DMSO	19.4 ± 0.6	16.1677	p<0.001***	-	-	98
		pitp-1(tm1500)	100 uM rapamycin	18.2 ± 0.6	8.98204	p=0.036*	-6.18557	p=0.078	100
	2nd	N2	DMSO	17.2 ± 0.5	-	-	-	-	99
			100 uM rapamycin	19.6 ± 0.6	13.9535	p<0.001***	13.9535	p<0.001***	101
		pitp-1(pe1297)	DMSO	20.6 ± 0.6	19.7674	p<0.001***	-	-	90
			100 uM rapamycin	19.2 ± 0.6	11.6279	p=0.001**	-6.79612	p=0.040*	98
		pitp-1(tm1500)	DMSO	20.0 ± 0.5	16.2791	p<0.001***	-	-	112
		pitp-1(tm1500)	100 uM rapamycin	19.2 ± 0.5	11.6279	p=0.002**	-4	p=0.258	113
	3rd	N2	DMSO	17.1 ± 0.5	-	-	-	-	93	V
			100 uM rapamycin	19.4 ± 0.5	13.4503	p<0.001***	13.4503	p<0.001***	103
		pitp-1(pe1297)	DMSO	20.5 ± 0.6	19.883	p<0.001***	-	-	108
			100 uM rapamycin	19.2 ± 0.6	12.2807	p<0.001***	-6.34146	p=0.078	91
		pitp-1(tm1500)	DMSO	20.3 ± 0.6	18.7135	p<0.001***	-	-	91
		pitp-1(tm1500)	100 uM rapamycin	19.2 ± 0.5	12.2807	p<0.001***	-5.41872	p=0.091	117
	Trials	Strain	Treatment	Mean lifespan±SEM(Day)	compared to control N2 EV		compared to EV		n	Figure
					Change (%)	p-value	Change (%)	p-value
	1st	N2	EV	17.1 ± 0.5	-	-	-	-	111
			pitp-1(RNAi)	19.3 ± 0.5	12.8655	p<0.001***	12.8655	p<0.001***	120
		rsks-1(ok1255)	EV	22.5 ± 0.6	31.5789	p<0.001***	-	-	114
		pitp-1(pe1297) PITP-1 OE	pitp-1(RNAi)	20.6 ± 0.7	20.4678	p<0.001***	-8.44444	p=0.119	96
	2nd	N2	EV	17.1 ± 0.4	-	-	-	-	110	V
			pitp-1(RNAi)	20.5 ± 0.5	19.883	p<0.001***	19.883	p<0.001***	108
		rsks-1(ok1255)	EV	22.1 ± 0.5	29.2398	p<0.001***	-	-	109
		pitp-1(pe1297) PITP-1 OE	pitp-1(RNAi)	21.4 ± 0.6	25.1462	p<0.001***	-3.16742	p=0.874	109
	3rd	N2	EV	17.4 ± 0.5	-	-	-	-	89
			pitp-1(RNAi)	20.8 ± 0.6	19.5402	p<0.001***	19.5402	p<0.001***	94
		rsks-1(ok1255)	EV	21.8 ± 0.6	25.2874	p<0.001***	-	-	97
		pitp-1(pe1297) PITP-1 OE	pitp-1(RNAi)	20.5 ± 0.7	17.8161	p<0.001***	-5.9633	p=0.6808	94
	Trials	Strain	Treatment	Mean lifespan±SEM(Day)	compared to control EV		compared to EV		n	Figure
					Change (%)	p-value	Change (%)	p-value
	1st	N2 control	EV	17.4 ± 0.4	-	-	-	-	130	V
			let-363(RNAi)	20.3 ± 0.4	16.6667	p<0.001***	16.6667	p<0.001***	128
		N2 PITP-1OE1	EV	15.3 ± 0.4	-12.069	p<0.001***	-	-	125
			let-363(RNAi)	20.2 ± 0.5	16.092	p<0.001***	32.0261	p<0.001***	128
	2nd	N2 control	EV	17.3 ± 0.4	-	-	-	-	146
			let-363(RNAi)	20.6 ± 0.5	19.0751	p<0.001***	19.0751	p<0.001***	146
		N2 PITP-1OE1	EV	15.8 ± 0.4	-8.67052	p<0.001***	-	-	147
			let-363(RNAi)	20.1 ± 0.5	16.185	p=0.003**	27.2152	p<0.001***	125
	3rd	N2 control	EV	17.5 ± 0.4	-	-	-	-	132
			let-363(RNAi)	20.1 ± 0.4	14.8571	p<0.001***	14.8571	p<0.001***	130
		N2 PITP-1OE1	EV	15.5 ± 0.4	-11.4286	p<0.001***	-	-	128
			let-363(RNAi)	19.9 ± 0.4	13.7143	p=0.003**	28.3871	p<0.001***	130
	Trials	Strain	Treatment	Mean lifespan±SEM(Day)	compared to control Vehicle		compared to Vehicle		n	Figure
					Change (%)	p-value	Change (%)	p-value
	1st	N2 control	Vehicle	15.9 ± 0.4	-	-	-	-	105
			rapamycin	18.4 ± 0.6	15.7233	p<0.001***	15.7233	p<0.001***	107
		N2 PITP-1OE1	Vehicle	13.9 ± 0.4	-12.5786	p<0.001***	-	-	103
			rapamycin	18.5 ± 0.6	16.3522	p<0.001***	33.0935	p<0.001***	106
	2nd	N2 control	Vehicle	15.9 ± 0.4	-	-	-	-	108
			rapamycin	18.1 ± 0.5	13.8365	p<0.001***	13.8365	p<0.001***	106
		N2 PITP-1OE1	Vehicle	13.6 ± 0.4	-14.4654	p<0.001***	-	-	107
			rapamycin	18.1 ± 0.5	13.8365	p<0.001***	33.0882	p<0.001***	108
	3rd	N2 control	Vehicle	15.9 ± 0.4	-	-	-	-	100	V
			rapamycin	18.0 ± 0.5	13.2075	p<0.001***	13.2075	p<0.001***	101
		N2 PITP-1OE1	Vehicle	14.0 ± 0.4	-11.9497	p<0.001***	-	-	108
			rapamycin	18.0 ± 0.5	13.2075	p<0.001***	28.5714	p<0.001***	107
	Trials	Strain	Treatment	Mean lifespan±SEM(Day)	compared to control N2 EV		compared to EV		n	Figure
					Change (%)	p-value	Change (%)	p-value
	1st	N2	EV	16.8 ± 0.6	-	-	-	-	97	V
			pitp-1(RNAi)	19.1 ± 0.6	13.6905	p=0.002**	13.6905	p=0.002**	95
		aak-2(gt33)	EV	14.9 ± 0.4	-11.3095	p<0.001***	-	-	97
		pitp-1(pe1297) PITP-1 OE	pitp-1(RNAi)	16.2 ± 0.5	-3.57143	p=0.153	8.72483	p=0.015*	97
	2nd	N2	EV	16.3 ± 0.5	-	-	-	-	96
			pitp-1(RNAi)	18.7 ± 0.6	14.7239	p=0.002**	14.7239	p=0.002**	98
		aak-2(gt33)	EV	14.3 ± 0.4	-12.2699	p<0.001***	-	-	96
		pitp-1(pe1297) PITP-1 OE	pitp-1(RNAi)	15.7 ± 0.3	-3.68098	p=0.013*	9.79021	p=0.022*	96
	Trials	Strain	Treatment	Mean lifespan±SEM(Day)	compared to control N2 EV		compared to EV		n	Figure
					Change (%)	p-value	Change (%)	p-value
	1st	N2	EV	18.6 ± 0.4	-	-	-	-	152
			pitp-1(RNAi)	20.0 ± 0.4	9.13978	p= 0.003**	9.13978	p= 0.003**	144
		sesn-1(ok3157)	EV	17.3 ± 0.4	-6.98925	p= 0.003**	-	-	134
			pitp-1(RNAi)	17.7 ± 0.4	-4.83871	p= 0.059	2.31214	p= 0.258	134
		sesn-1(tm2872)	EV	17.6 ± 0.4	-5.37634	p= 0.022*	-	-	136
			pitp-1(RNAi)	17.8 ± 0.4	-4.30108	p= 0.089	1.13636	p= 0.540	137
	2nd	N2	EV	17.8 ± 0.4	-	-	-	-	112	V
			pitp-1(RNAi)	20.8 ± 0.4	16.8539	p<0.001***	16.8539	p<0.001***	111
		sesn-1(ok3157)	EV	16.5 ± 0.4	-7.30337	p=0.005**	-	-	119
			pitp-1(RNAi)	16.9 ± 0.4	-5.05618	p=0.036*	2.42424	p=0.396	121
		sesn-1(tm2872)	EV	16.6 ± 0.4	-6.74157	p=0.004**	-	-	122
			pitp-1(RNAi)	16.8 ± 0.4	-5.61798	p=0.132	1.20482	p=0.160	122
	Trials	Strain	Treatment	Mean lifespan±SEM(Day)	compared to N2 EV		compared to EV		n	Figure
					Change (%)	p-value	Change (%)	p-value
	1st	N2	EV	16.7 ± 0.4	-	-	-	-	130
			pitp-1(RNAi)	18.6 ± 0.5	11.3772	p=0.003**	11.3772	p=0.003**	130
		daf-16(mu86)	EV	13.6 ± 0.4	-18.5629	p<0.001***	-	-	140
		pitp-1(pe1297) PITP-1 OE	pitp-1(RNAi)	16.2 ± 0.4	-2.99401	p=0.298	19.1176	p<0.001***	139
	2nd	N2	EV	16.9 ± 0.5	-	-	-	-	128	V
			pitp-1(RNAi)	19.0 ± 0.5	12.426	p=0.001**	12.426	p=0.001**	127
		daf-16(mu86)	EV	14.6 ± 0.4	-13.6095	p<0.001***	-	-	128
		pitp-1(pe1297) PITP-1 OE	pitp-1(RNAi)	16.7 ± 0.5	-1.18343	p=0.637	14.3836	p=0.002**	127
	3rd	N2	EV	17.2 ± 0.5	-	-	-	-	126
			pitp-1(RNAi)	19.4 ± 0.5	12.7907	p=0.001**	12.7907	p=0.001**	126
		daf-16(mu86)	EV	15.3 ± 0.4	-11.0465	p<0.001***	-	-	126
		pitp-1(pe1297) PITP-1 OE	pitp-1(RNAi)	16.9 ± 0.4	-1.74419	p=0.055	10.4575	p=0.013*	124
	Trials	Strain	Treatment	Mean lifespan±SEM(Day)	compared to N2 EV		compared to EV		n	Figure
					Change (%)	p-value	Change (%)	p-value
	1st	N2	EV	16.6 ± 0.5	-	-	-	-	96
			pitp-1(RNAi)	18.6 ± 0.5	12.0482	p=0.007**	12.0482	p=0.007**	95
		daf-2(e1370)	EV	39.4 ± 1.4	137.349	p<0.001***	-	-	106
		pitp-1(pe1297) PITP-1 OE	pitp-1(RNAi)	38.8 ± 1.4	133.735	p<0.001***	-1.52284	p=0.864	107
	2nd	N2	EV	16.6 ± 0.5	-	-	-	-	98
			pitp-1(RNAi)	18.4 ± 0.5	10.8434	p=0.021*	10.8434	p=0.021*	99
		daf-2(e1370)	EV	36.8 ± 0.9	121.687	p<0.001***	-	-	109
		pitp-1(pe1297) PITP-1 OE	pitp-1(RNAi)	36.6 ± 1.1	120.482	p<0.001***	-0.543478	p=0.515	109
	3rd	N2	EV	16.4 ± 0.5	-	-	-	-	96	V
			pitp-1(RNAi)	18.6 ± 0.6	13.4146	p=0.004**	13.4146	p=0.004**	95
		daf-2(e1370)	EV	36.9 ± 1.2	125	p<0.001***	-	-	110
		pitp-1(pe1297) PITP-1 OE	pitp-1(RNAi)	36.6 ± 1.3	123.171	p<0.001***	-0.813008	p=0.845	110
	Trials	Strain	Treatment	Mean lifespan±SEM(Day)	compared to control N2 EV		compared to EV		n	Figure
					Change (%)	p-value	Change (%)	p-value
	1st	N2	EV	17.0 ± 0.4	-	-	-	-	131
			pitp-1(RNAi)	19.3 ± 0.5	13.5294	p<0.001***	13.5294	p<0.001***	126
		skn-1(zu67)	EV	14.4 ± 0.3	-15.2941	p<0.001***	-	-	124
		pitp-1(pe1297) PITP-1 OE	pitp-1(RNAi)	15.1 ± 0.4	-11.1765	p<0.001***	4.86111	p=0.178	100
	2nd	N2	EV	17.0 ± 0.4	-	-	-	-	97	V
			pitp-1(RNAi)	20.0 ± 0.6	17.6471	p<0.001***	17.6471	p<0.001***	94
		skn-1(zu67)	EV	14.7 ± 0.4	-13.5294	p<0.001***	-	-	102
		pitp-1(pe1297) PITP-1 OE	pitp-1(RNAi)	15.4 ± 0.4	-9.41176	p=0.012*	4.7619	p=0.137	99
	Trials	Strain	Treatment	Mean lifespan±SEM(Day)	compared to control N2 EV		compared to EV		n	Figure
					Change (%)	p-value	Change (%)	p-value
	1st	N2	EV	17.7 ± 0.4	-	-	-	-	127
			skn-1(RNAi)	16.2 ± 0.4	-8.47458	p=0.002**	-8.47458	p<0.001***	128
		pitp-1(pe1297)	EV	21.1 ± 0.5	19.209	p<0.001***	-	-	127
			skn-1(RNAi)	16.2 ± 0.4	-8.47458	p=0.002**	-23.2227	p<0.001***	126
		pitp-1(tm1500)	EV	20.1 ± 0.4	13.5593	p<0.001***	-	-	125
		pitp-1(tm1500)	skn-1(RNAi)	16.2 ± 0.4	-8.47458	p<0.001***	-19.403	p<0.001***	123
	2nd	N2	EV	18.1 ± 0.4	-	-	-	-	124	V
			skn-1(RNAi)	16.3 ± 0.3	-9.94475	p<0.001***	-9.94475	p<0.001***	127
		pitp-1(pe1297)	EV	21.6 ± 0.5	19.337	p<0.001***	-	-	128
			skn-1(RNAi)	16.3 ± 0.4	-9.94475	p<0.001***	-24.537	p<0.001***	126
		pitp-1(tm1500)	EV	20.5 ± 0.4	13.2597	p<0.001***	-	-	125
		pitp-1(tm1500)	skn-1(RNAi)	16.5 ± 0.3	-8.83978	p<0.001***	-19.5122	p<0.001***	125
	3rd	N2	EV	16.7 ± 0.4	-	-	-	-	148
			skn-1(RNAi)	15.0 ± 0.3	-10.1796	p<0.001***	-10.1796	p<0.001***	153
		pitp-1(pe1297)	EV	19.8 ± 0.4	18.5629	p<0.001***	-	-	151
			skn-1(RNAi)	15.3 ± 0.3	-8.38323	p=0.001**	-22.7273	p<0.001***	152
		pitp-1(tm1500)	EV	19.2 ± 0.4	14.9701	p<0.001***	-	-	151
		pitp-1(tm1500)	skn-1(RNAi)	14.9 ± 0.4	-10.7784	p<0.001***	-22.3958	p<0.001***	150
	Trials	Strain	Treatment	Mean lifespan±SEM(Day)	compared to control N2 EV		compared to EV		n	Figure
					Change (%)	p-value	Change (%)	p-value
	1st	N2	EV	16.6 ± 0.4	-	-	-	-	158	V
			pitp-1(RNAi)	18.3 ± 0.3	10.241	p=0.002**	10.241	p=0.002**	154
		hlh-30(tm1978)	EV	16.2 ± 0.3	-2.40964	p=0.061	-	-	171
		pitp-1(pe1297) PITP-1 OE	pitp-1(RNAi)	16.9 ± 0.3	1.80723	p=0.915	4.32099	p=0.023*	168
	2nd	N2	EV	16.3 ± 0.4	-	-	-	-	156
			pitp-1(RNAi)	18.0 ± 0.4	10.4294	p<0.001***	10.4294	p<0.001***	158
		hlh-30(tm1978)	EV	15.3 ± 0.3	-6.13497	p=0.001**	-	-	151
		pitp-1(pe1297) PITP-1 OE	pitp-1(RNAi)	15.8 ± 0.3	-3.06748	p=0.130	3.26797	p=0.095	153
	Trials	Strain	Treatment	Mean lifespan±SEM(Day)	compared to control N2 EV		compared to EV		n	Figure
					Change (%)	p-value	Change (%)	p-value
	1st	N2	EV	17.7 ± 0.4	-	-	-	-	127
			hlh-30(RNAi)	17.8 ± 0.4	0.564972	p=0.674	0.564972	p=0.674	127
		pitp-1(pe1297)	EV	21.1 ± 0.5	19.209	p<0.001***	-	-	127
			hlh-30(RNAi)	19.4 ± 0.4	9.60452	p=0.014*	-8.05687	p=0.003**	123
		pitp-1(tm1500)	EV	20.1 ± 0.4	13.5593	p<0.001***	-	-	125
		pitp-1(tm1500)	hlh-30(RNAi)	18.7 ± 0.4	5.64972	p=0.169	-6.96517	p=0.020*	125
	2nd	N2	EV	18.1 ± 0.4	-	-	-	-	124	V
			hlh-30(RNAi)	17.9 ± 0.4	-1.10497	p=0.482	-1.10497	p=0.482	124
		pitp-1(pe1297)	EV	21.6 ± 0.5	19.337	p<0.001***	-	-	128
			hlh-30(RNAi)	19.5 ± 0.4	7.73481	p=0.035*	-9.72222	p<0.001***	123
		pitp-1(tm1500)	EV	20.5 ± 0.4	13.2597	p<0.001***	-	-	125
		pitp-1(tm1500)	hlh-30(RNAi)	19.2 ± 0.4	6.07735	p=0.124	-6.34146	p=0.039*	124
	3rd	N2	EV	16.7 ± 0.4	-	-	-	-	148
			hlh-30(RNAi)	16.9 ± 0.4	1.1976	p=0.621	1.1976	p=0.621	149
		pitp-1(pe1297)	EV	19.8 ± 0.4	18.5629	p<0.001***	-	-	151
			hlh-30(RNAi)	18.4 ± 0.4	10.1796	p=0.001**	-7.07071	p=0.020*	150
		pitp-1(tm1500)	EV	19.2 ± 0.4	14.9701	p<0.001***	-	-	151
		pitp-1(tm1500)	hlh-30(RNAi)	18.0 ± 0.5	7.78443	p=0.006**	-6.25	p=0.012*	115
