# Supplementary material for: Phosphatidylinositol transfer protein-1 integrates insulin/IGF-1 and TOR signaling to negatively regulate lifespan and healthspan in Caenorhabditis elegans
Source: J Biomed Sci. 2026 Apr 27;33:42. doi: 10.1186/s12929-026-01246-x (PMC13112645; doi:10.1186/s12929-026-01246-x)
Supplement: Supplementary file 9 — Supplementary material 9. [file 12929_2026_1246_MOESM9_ESM.xlsx]

## Sheet: Table S5
	Table S5. Lifespan epistasis analysis of pitp-1 overexpression with IIS inhibition
	Trials	Strain	Treatment	Mean lifespan±SEM(Day)	compared to control EV		compared to EV		compared to daf-2(RNAi)		n	Figure
					Change (%)	p-value	Change (%)	p-value	Change (%)	p-value
	1st	N2 control	EV	16.4 ± 0.5	-	-	-	-	-	-	109
		pitp-1(pe1297) PITP-1 OE	daf-2(RNAi)	32.4 ± 1.0	97.561	p<0.001***	97.561	p<0.001***	-	-	112
		N2 PITP-1OE1	EV	14.7 ± 0.5	-10.3659	p=0.010*	-	-	-	-	107
		pitp-1(pe1297) PITP-1 OE	daf-2(RNAi)	23.4 ± 1.2	42.6829	p<0.001***	59.1837	p<0.001***	-27.7778	p<0.001***	110
	2nd	N2 control	EV	15.9 ± 0.5	-	-	-	-	-	-	108
		pitp-1(pe1297) PITP-1 OE	daf-2(RNAi)	27.5 ± 0.8	72.956	p<0.001***	72.956	p<0.001***	-	-	111
		N2 PITP-1OE1	EV	14.2 ± 0.4	-10.6918	p<0.001***	-	-	-	-	105
		pitp-1(pe1297) PITP-1 OE	daf-2(RNAi)	21.1 ± 0.8	32.7044	p<0.001***	48.5915	p<0.001***	-23.2727	p<0.001***	105
	3rd	N2 control	EV	15.9 ± 0.4	-	-	-	-	-	-	105	V
		pitp-1(pe1297) PITP-1 OE	daf-2(RNAi)	28.1 ± 0.9	76.7296	p<0.001***	76.7296	p<0.001***	-	-	109
		N2 PITP-1OE1	EV	13.4 ± 0.4	-15.7233	p<0.001***	-	-	-	-	104
		pitp-1(pe1297) PITP-1 OE	daf-2(RNAi)	21.1 ± 0.9	32.7044	p<0.001***	57.4627	p<0.001***	-24.911	p<0.001***	109
	Trials	Strain	Treatment	Mean lifespan±SEM(Day)	compared to control EV		compared to EV		compared to age-1(RNAi)		n	Figure
					Change (%)	p-value	Change (%)	p-value	Change (%)	p-value
	1st	N2 control	EV	16.9 ± 0.5	-	-	-	-	-	-	108
		pitp-1(pe1297) PITP-1 OE	age-1(RNAi)	29.3 ± 1.1	73.3728	p<0.001***	73.3728	p<0.001***	-	-	103
		N2 PITP-1OE1	EV	15.0 ± 0.4	-11.2426	p=0.001**	-	-	-	-	110
		pitp-1(pe1297) PITP-1 OE	age-1(RNAi)	23.5 ± 0.9	39.0533	p<0.001***	56.6667	p<0.001***	-19.7952	p<0.001***	108
	2nd	N2 control	EV	17.4 ± 0.4	-	-	-	-	-	-	107
		pitp-1(pe1297) PITP-1 OE	age-1(RNAi)	26.7 ± 0.6	53.4483	p<0.001***	53.4483	p<0.001***	-	-	107
		N2 PITP-1OE1	EV	15.3 ± 0.4	-12.069	p<0.001***	-	-	-	-	108
		pitp-1(pe1297) PITP-1 OE	age-1(RNAi)	21.3 ± 0.5	22.4138	p<0.001***	39.2157	p<0.001***	-20.2247	p<0.001***	108
	3rd	N2 control	EV	17.5 ± 0.4	-	-	-	-	-	-	111	V
		pitp-1(pe1297) PITP-1 OE	age-1(RNAi)	27.9 ± 0.9	59.4286	p<0.001***	59.4286	p<0.001***	-	-	113
		N2 PITP-1OE1	EV	15.6 ± 0.4	-10.8571	p<0.001***	-	-	-	-	108
		pitp-1(pe1297) PITP-1 OE	age-1(RNAi)	22.3 ± 0.7	27.4286	p<0.001***	42.9487	p<0.001***	-20.0717	p<0.001***	109
